# Supplementary material for: A systematic review and meta-analysis comparing outcomes following total knee arthroplasty for rheumatoid arthritis versus for osteoarthritis
Source: BMC Musculoskelet Disord. 2023 Jun 13;24:484. doi: 10.1186/s12891-023-06601-9 (PMC10262433; doi:10.1186/s12891-023-06601-9)
Supplement: Supplementary file 1 — Supplementary Material 1 [file 12891_2023_6601_MOESM1_ESM.xlsx]

## Sheet: Sheet1
NO.	author	journal	publication year	IF	country	study period	Study type	sample size RA	sample size OA	data type (age)	age for RA （years）	age for OA （years）	Newcastle-Ottawa scale	follow-up periods		revision					infection					DVT，VET,PE					death					periprosthetic fracture					satisfaction					loosening
																RA		OA			RA		OA			RA		OA			RA		OA			RA		OA			RA		OA			RA		OA
															12studys	Events	Total (knees)	Events	Total (knees)	17studys	Events	Total (knees)	Events	Total (knees)	8studys	Events	Total	Events	Total	11studys	Events	Total (patients)	Events	Total (patients)	6studys	Events	Total	Events	Total	2+2	Events	Total	Events	Total	7studys	Events	Total	Events	Total
1	Baek JH et al.	Knee Surg Sports Traumatol Arthrosc	2022 Aug;30(8)	3.166	South Korea	2007-2009	CCS	57	114	mean	60.2	60.3	8	min 10 years	revision	3	57	2	114	periprosthetic joint infections	4	57	2	114	N					3y，5y，10y，Mortality at final f/u	9	57	5	114	Periprosthetic fracture	3	57	1	114	N					aseptic loosening，1-RA，1-OA	1	57	1	114
2	Chung HK et al.	Sci Rep	2021 11 22;11(1)	3.998	Taiwan，China	2012-2015	RCS	1126	63215	mean	64.76	70.87	7	90 days	N					acute surgical site infection	29	1126	1680	63215	N					N					N					N					N
3	Li Z et al.	Haemophilia	2020 Sep;26(5)	2.99	China	1993-2017	RCS	138	1299	mean	64.92	64.92	8	mean 77.69 months	N					Periprosthetic infection	3	138	20	1299	DVT	0	138	28	1299	DEATH	0	138	1	1299	Periprosthetic fracture	0	138	2	1299	N					Prosthetic loosening RA--1,OA--3	1	138	3	1299
																				Wound infection	0	138	1	1299	PE	0	138	6	1299
4	Mooney L et al.	ANZ J Surg	2019 03;89(3)	1.355	Australia	2003-2016	RCS	7542	534202	Mean	64.5	68.6	6	N	Number of revisions	272	7542	19627	534202	Infection	88	7542	4412	534202	N						3511	5045	296851	376201	N					N					Loosening 59-RA，5074-OA	59	7542	5074	534202
																														1 year	370	5045	35697	376201
5	Blevins JL et al.	J Arthroplasty	2019 Sep;34(9)	3.709	US	2007-2010	RCS	76	152	Mean	64.3	64.5	8	min 2 years	Revision Implant	3	76	5	152	N					N					N					N					Overall，satisfaction	65（86.1%）	76	132（87.1%）	152	loosening	1	76	3	152
6	Kobayashi S et al.	J Arthroplasty	2019 03;34(3)	3.709	Japan	Not acquire	RCS	75	459	Mean	66.2	72.8	7	min 24 months	requiring revision TKA	2	75	5	459	Late infection	2	75	2	459	N					N					N										loosening	0	75	1	459
7	Sajjadi MM et al.	Arch Bone Jt Surg	2019 Jan;7(1)	0	Iran	2013-2014	PCS	33	138	Mean	58.1	69.4	7	12 months	revision	1	33	0	138	PJI	1	33	0	138	N					death	1	33	3	138	N										loosening	0	33	0	138
8	Burn E et al.	Clin Epidemiol	2018 Jun 14;10	2.942	Spain	1995-2014	RCS	639	10322	median	70	70	6	min 3 months	10-year Revision	18	639	248	10322	90-day PJI	2	639	17	10322	90-day VET	5	639	79	10322	90-day death	3	639	43	10322	N					N					N
9	Tayton ER et al.	Bone Joint J	2016 Mar;(3)	4.306	New Zealand	1999-2012	RCS	2148	60787	not acquire	not acquire	not acquire	6	12 months	revision for infection（12 months infection）	2	2148	171	60787	N					N					N					N					N					N
10	Goodman SM et al.	J Rheumatol	2016 Jan;43(1)	3.35	US	2007-2010	RCS	136	4320	Mean	63.5	67.2	8	2-year	N					N					N					N					N					Satisfaction at 2 years, Overall, n（%）=Very Satisfied	53（72%）	136	2158 (74%)	4320	N
11	Schnaser EA et al.	J Arthroplasty	2015 Sep;30	3.709	US	2002-2011	RCS	209916	6616985	mean	64	66	7	not acquire	N					Infection	387	209916	10935	6616985	DVT	893	209916	33599	6616985	Mortality	148	209916	6488	6616985	Periprosthetic fractures	168	209916	2853	6616985	N					N
																									PE	678	209916	25283	6616985
12	LoVerde ZJ et al.	J Rheumatol	2015 Jul;42(7)	3.35	US	2007-2010	CCS	159	318	mean	63.6	63.8	8	min 6 months	Revision	1	159	3	318	Superficial	8	159	30	318	DVT	1	159	11	318	Death	2	159	2	318	Fracture	1	159	3	318	N					N
																				other minor infection	5	159	12	318	PE	1	159	3	318
13	Izumi M et al.	J Rheumatol	2015 Jun;42(6)	3.35	Japan	2007-2010	PCS	204	1084	mean	67.5	75	8	1 month	N					N					VTE	49	204	263	1084	N					N					N					N
																									SDVT+NDVT	2+47	204	8+255	1084
																									PE	0	204	2	1084
14	Ravi B et al.	Arthritis Rheumatol	2014 Feb;66(2)	9.586	Canada	2002-2009	RCS	2692	59564	median	66	68	8	limited followup to 2 years; last date for followup was March 31, 2011	Revision surgery within 2 years	29	2692	691	59564	Infection within 2 years	33	2692	504	59564	VTE within 90 days	34	2692	970	59564	Death within 90 days	13	2692	236	59564	Periprosthetic fracture within 2 years	4	2692	48	59564	N					N
15	Stundner O et al.	J Arthroplasty	2014 February;29(2)	3.709	USA	2006-2010	RCS	11755	339348	mean	64.34	66.64	7	not acquire	N					All Infections (%)	529	11755	12899	339348	DVT	71	11755	2036	339348	30-day mortality (%)	12	11755	339	339348	N					N					N
																									PE	47	11755	1697	339348
16	da Cunha BM et al.	Rev Bras Reumatol	2011 Dec;51(6)	1.81	Brasil	1996-2007	RCS	28	56	mean	54.91	70.97	7	11years？？	N					deep and superficial Incisional infections	4	28	2	56	N					N					N					N					N
	da Cunha BM et al.																			Prosthesis infections	2	28	0	56
17	Schrama JC et al.	Arthritis Care Res	2010 Apr;62(4)	4.056	Norway	1994-2008	PCS	2462	21832	mean	64	71	8	beyond 6 years	revisions	32	2462	144	21832	N					N					N					N					N					N
18	Niki Y et al.	J Orthop Sci	2010 Jan;15(1)	1.259	Japan	2003-2007	PCS	238	169	mean	59.9	74.2	6	min 3 months	N					N					ADVT+Proximal DVT+SDVT	49+8+2	238	73+7+1	169	N					N					N					N
																									PE	1	238	2	169
19	Jämsen E et al.	J Bone Joint Surg Am	2009 Jan;91(1)	4.578	Finland	1997-2004	RCS	3040	35298	median	71	71	6	median 3 years	N					deep postoperative Infection	40	3040	233	35298	N					N					N					N					N
20	Chesney D et al.	J Arthroplasty	2008 Apr;23(3)	3.709	UK	1998-2005	PCS	71	1235	not acquire	not acquire	not acquire	7	min 6 months	N					DEEP	2	71	14	1235	N					N					N					N					N
	Chesney D et al.																			Superficial	3	71	45	1235
21	Himanen AK et al.	Acta Ortho	2005 Feb;76(1)	2.965	Finland	1985-1999	RCS	2 161	6 306	mean	61	70	6	follow-up averaged 3.2 (0–14) years in OA and 5.2 (0–15) years in RA	5 year revisions	68	2 161	168	6 306	N					N					N					N					N					N
															10 year revisions	98	2 161	375	6 306
22	Ohzawa S et al.	Acta Med Okayama	2001 Oct;55(5)	0.642	Japan	1989-1996	RCS	81	53	mean	62.6	68.4	7	mean 5.4 years	N					N					N					Observed DEATH	20	81	2	53	N					N					N
23	Robertsson O et al.	Acta Orthop Scand	2001 Oct;72(5)	0	Sweden	1988–1997	PCS	4495	35163	mean	66	72	8	median 45 months	primary revisions	396	4495	996	35163	Infection	85	4495	147	35163	N					N					Fracture	3	4495	9	35163	N					Loosening	196	4495	395	35163
24	Böhm P et al.	Arch Orthop Trauma Surg	2000;120(1-2)	2.021	Germany	1972-1994	PCS	122	208	mean	66	72	7	mean 6 years	N					deep infection	8	122	8	208	N					observed death	55	122	66	208	N					N					N
							6	247233	7786321
							2
							15
[truncated: 7 more columns]
